# Supplementary material for: Regulatory network of circRNA–miRNA–mRNA contributes to the histological classification and disease progression in gastric cancer
Source: J Transl Med. 2018 Aug 2;16:216. doi: 10.1186/s12967-018-1582-8 (PMC6071397; doi:10.1186/s12967-018-1582-8)
Supplement: Supplementary file 2 — Additional file 2: Fig. S1. Prediction of circHIPK3- miR-124/miR-29b pathway. (A) Statistically significant correlations were revealed between miR-29b or miR-124 and their mediated pathways by P-value (log scaled) in heatmap. Red represents high significance. (B) The relevant pathways of miR-29b mediated, miR-124 mediated, and miR-29b and miR-124 jointly mediated. (C) The magnitudes of the significant correlation about Pathways among miR-29b mediated, miR-124 mediated, and miR-29b and miR-124 jointly mediated by P-value (−log2 scaled). [file 12967_2018_1582_MOESM2_ESM.zip]

Archive with 3 entries (3 files):
- Figure S1A.tif
- Figure S1B.tif
- Figure S1C.tif
